# Supplementary material for: Exposure of Candida parapsilosis to the silver(I) compound SBC3 induces alterations in the proteome and reduced virulence
Source: Metallomics. 2022 Jun 25;14(8):mfac046. doi: 10.1093/mtomcs/mfac046 (PMC9348618; doi:10.1093/mtomcs/mfac046)
Supplement: mfac046_Supplemental_Files [file mfac046_supplemental_files.zip]

Archive with 5 entries (5 files):
- Legends_to_Supplementary_Figures.docx
- Supp_Fig_1.pptx
- Supp_Fig_2.pptx
- Supp_Fig_3.pptx
- Supplementary_Table_1.docx
